# Supplementary material for: Effects of Glucose and Corn Syrup on the Physical Characteristics and Whipping Properties of Vegetable-Fat Based Whipped Creams
Source: Foods. 2022 Apr 20;11(9):1195. doi: 10.3390/foods11091195 (PMC9102422; doi:10.3390/foods11091195)
Supplement: Supplementary file 1 [file foods-11-01195-s001.zip]

Archive with 1 entries (1 files):
- foods-1659777-supplementary.pdf
